# Supplementary material for: Performance of 18F-DCFPyL PET/CT Imaging in Early Detection of Biochemically Recurrent Prostate Cancer: A Systematic Review and Meta-Analysis
Source: Front Oncol. 2021 Apr 26;11:649171. doi: 10.3389/fonc.2021.649171 (PMC8107478; doi:10.3389/fonc.2021.649171)
Supplement: Supplementary file 1 [file Data_Sheet_1.xlsx]

## Sheet: Bias
	PATIENT SELECTION	INDEX TEST	REFERENCE STANDARD	FLOW AND TIMING
Markowski MC (2020)	Unclear	Low	Low	Low
Hong Song (2020)	Low	Low	Low	Low
Wei Liu(2020)	Low	Low	Low	Low
Bernard H.E. Jansen (2020)	Low	Low	Low	Low
Steven P. Rowe (2020)	Unclear	Low	Low	Low
Esther Mena(2019)	Low	Low	Low	Low
Etienne Rousseau (2019)	Unclear	Low	Low	Low
M.Wondergem (2019)	Low	Low	Low	Low
Dietlein (2017)	Unclear	Low	Low	Low
Low	5	9	9	9
High	0	0	0	0
Unclear	4	0	0	0

## Sheet: Applicability
	PATIENT SELECTION	INDEX TEST	REFERENCE STANDARD
Markowski MC (2020)	Low	Unclear	Low
Hong Song (2020)	Low	Low	Low
Wei Liu(2020)	Low	Unclear	Low
Bernard H.E. Jansen (2020)	Low	High	Low
Steven P. Rowe (2020)	Low	Unclear	Low
Esther Mena(2019)	Low	Low	Low
Etienne Rousseau (2019)	Low	Low	Low
M.Wondergem (2019)	Low	Low	Low
Dietlein (2017)	Low	High	Low
Low	9	4	9
High	0	2	0
Unclear	0	3	0
